# Supplementary material for: Induced Pluripotent Stem Cell-Derived Cardiac Progenitors Differentiate to Cardiomyocytes and Form Biosynthetic Tissues
Source: PLoS One. 2013 Jun 13;8(6):e65963. doi: 10.1371/journal.pone.0065963 (PMC3681781; doi:10.1371/journal.pone.0065963)
Supplement: Table S1 — Primers used for quantitative or qualitative gene expression analysis. (XLSX) [file pone.0065963.s005.xlsx]

## Sheet: Sheet1
Gene Symbol	Accession #	Size	Direction	Sequence
Pou5f1 (End / Ex)	NM_013633	122bps	Forward	CCCCATGTCCGCCCGCATAC
			Reverse	TGCTCCTGCCTGGCCCTCAG
Pou5f1 (End)	NM_013633	166bps	Forward	CTGCCCCCAGGTCCCCACTT
			Reverse	AGCATCCCCAGGGAGGGCTG
Sox2 (End / Ex)	NM_011443	269bps	Forward	GGGGGCAGCGGCGTAAGATG
			Reverse	CCCGCTCGCCATGCTGTTCC
Sox2 (End)	NM_011443	253bps	Forward	CCGAGGAGGAGAGCGCCTGT
			Reverse	GCGGCTTCAGCTCCGTCTCC
Klf4 (End / Ex)	NM_010637	142bps	Forward	GCCTGCCTCTTCCCCCAGGA
			Reverse	TTGGGCTCCTCTGGCAGGCA
Klf4 (End)	NM_010637	159bps	Forward	AGTCCCCAGGACTCCGCACC
			Reverse	TCAGCAGTGTCCCCCACCGT
Myc (End / Ex)	NM_010849	260bps	Forward	CCTCCGAGTCCTCCCCACGG
			Reverse	GGGTGCGGCGTAGTTGTGCT
Myc (End)	NM_010849	126bps	Forward	CCCATTGCAGCGGGCAGACA
			Reverse	ATCGCGGGCAGAGGCAGAGA
Nanog	NM_028016	196bps	Forward	GTGTGCACTCAAGGACAGGT
			Reverse	TGGTGCTGAGCCCTTCTGAATC
Rex1	NM_009556	201bps	Forward	GCATCGCATCGCTGTGGGCA
			Reverse	TCCGCAAACACCTGCTTTTTGGT
Gdf3	NM_008108	247bps	Forward	TCCAACCTGTGCCTCGCGTC
			Reverse	TGGGCCATGGTCAACTTTGCCT
Utf1	NM_009482	150bp	Forward	TGCACCGGTGGAGCAAGAGGC
			Reverse	GGCAGAGTGTCGGTGCTCGT
Brachyury	NM_009309	201bps	Forward	AACAGCTCTCCAACCTATGCGGA
			Reverse	TGTCTGGGAGCCTGGGGTGAT
Mesp1	NM_008588	224bps	Forward	AGCGGACCCAATGGTCAGGC
			Reverse	CTACCCGGGGTCCCAGCACG
Nkx2-5	NM_008700	172bps	Forward	AGCCGCCCCCACATTTTACCC
			Reverse	GAGCACGCGTGGCTTCCGTC
Gata4	NM_008092	189bps	Forward	GATCGCGCCGGTTTTCTGGGAA
			Reverse	ACCCTGAGCAGGCCTTCGGAT
Tbx5	NM_011537	235bps	Forward	AGAGGGGCGGTGGCGAATG
			Reverse	CTTCCATGCCCTGCTGGGTGAAG
Mef2c	NM_025282	299bps	Forward	GCAGCAAGAACACGATGCC
			Reverse	ACGGTCTCCCAACTGACTGA
Myocd	NM_145136	249bps	Forward	CAGTGCTGGGCTCAACCCTTGT
			Reverse	TCGGCTGGCATTTCTCCACTTTCA
Hand1	NM_008213	194bps	Forward	ATGTGCCCGCCGACACCAAG
			Reverse	GCTTTCGGGCTGCTGAGGCA
Hand2	NM_010402	183bps	Forward	GGCTTTCCCCACCACCCCGT
			Reverse	GGGGCTGTAGGACAGGGCCA
Nppa	NM_008725	250bps	Forward	GCAGGGGCCGCACTTAGCTC
			Reverse	TTCGGTACCGGAAGCTGTTGCAG
Tnnt2	NM_011619	176bps	Forward	TCAAGACCTGTGTGCAGTCC
			Reverse	GTTGGCCTCCTCTGTCTCAG
Myl2	NM_010861	277bps	Forward	GCTGCCCTAGGACGAGTGAACG
			Reverse	CGTCAGGGGGAAAGGCTGCG
Myl7	NM_022879	298bps	Forward	AAGGCTGGGACCCGAGGCAA
			Reverse	CGGGGTCCGTCCCATTGAGC
Myh6	NM_010856	134bps	Forward	TTCTCCAACCCAGCTGCGCC
			Reverse	CTGCTGCCCCGAAGTCAGCC
Myh7	NM_080728	196bps	Forward	TGAGGAGGCGGAGGAGCAGG
			Reverse	CACGGGCACCCTTGGAGCTG
Ryr2	NM_023868	129bps	Forward	ATCTGCCAAGGCATCGGGCG
			Reverse	CTGGGAGCTCAGCCCCTGGT
Atp2a2	NM_009722	124bps	Forward	ACCTGGAACAACCCGCAATACTGG
			Reverse	CCTCAGTCATGCAGAGGGCTGG
Cacna1c	NM_009781	156bps	Forward	CGA AGG GTG GCC AGA GCT GC
			Reverse	CGC AAG GGT CGG GCC TTG AG
Casq2	NM_009814	732bps	Forward	AGC GCA TCG AGG ACC AGA CCA
			Reverse	ATG TCC TCT GGG CGC AAG CG
Hcn4	NM_001081192	236bps	Forward	CTGGGCCAGAGCGGCTTCATGC
			Reverse	AAGGTGATGCCCACGGGTATGATGA
Kcnj2	NM_008425	269bps	Forward	CCCAGCGGAAGCAATGGGCA
			Reverse	CCAGCATCCACCTCCAGCGG
Pln	NM_023129	300bps	Forward	CGATCACCGAAGCCAAGGTCTCC
			Reverse	GGAGTGGCGGCAGCTCTTCA
Slc8a1	NM_001112798	169bps	Forward	TGGAACCTCGGTGCCAGACACA
			Reverse	CTGTTCCCCGTTGGCCGCAT
